# Supplementary material for: A new species of Euchaetes Harris from southern Arizona (Erebidae, Arctiinae)
Source: Zookeys. 2018 Oct 8;(788):69–77. doi: 10.3897/zookeys.788.26310 (PMC6189226; doi:10.3897/zookeys.788.26310)
Supplement: XML Treatment for Euchaetes nancyae [file zookeys.788.26310-treatment1.xml]

<!DOCTYPE tp:taxon-treatment
  PUBLIC "-//TaxonX//DTD Taxonomic Treatment Publishing DTD v0 20100105//EN" "tax-treatment-NSO.dtd">
<tp:taxon-treatment xmlns:tp="http://www.plazi.org/taxpub"><tp:treatment-meta><kwd-group><label>Taxon classification</label><kwd><named-content xmlns:xlink="http://www.w3.org/1999/xlink" content-type="kingdom">Animalia</named-content></kwd><kwd><named-content xmlns:xlink="http://www.w3.org/1999/xlink" content-type="order">Lepidoptera</named-content></kwd><kwd><named-content xmlns:xlink="http://www.w3.org/1999/xlink" content-type="family">Erebidae</named-content></kwd></kwd-group><mixed-citation publication-type="journal"><person-group><name><surname>Nagle</surname><given-names>Raymond B.</given-names></name><name><surname>Schmidt</surname><given-names>B. Christian</given-names></name></person-group><article-title>A new species of <italic><tp:taxon-name><tp:taxon-name-part taxon-name-part-type="genus" reg="Euchaetes">Euchaetes</tp:taxon-name-part></tp:taxon-name></italic> Harris from southern Arizona (<tp:taxon-name><tp:taxon-name-part taxon-name-part-type="family">Erebidae</tp:taxon-name-part></tp:taxon-name>, <tp:taxon-name><tp:taxon-name-part taxon-name-part-type="subfamily">Arctiinae</tp:taxon-name-part></tp:taxon-name>)</article-title><source>Zookeys</source><day>8</day><month>10</month><year>2018</year><volume>2018</volume><issue>788</issue><fpage>69</fpage><lpage>77</lpage><pub-id pub-id-type="doi">10.3897/zookeys.788.26310</pub-id></mixed-citation></tp:treatment-meta><tp:nomenclature><tp:taxon-name>
            <tp:taxon-name-part taxon-name-part-type="genus" reg="Euchaetes">Euchaetes</tp:taxon-name-part>
            <tp:taxon-name-part taxon-name-part-type="species" reg="nancyae">nancyae</tp:taxon-name-part>
            <object-id xmlns:xlink="http://www.w3.org/1999/xlink" content-type="zoobank" xlink:type="simple">http://zoobank.org/BA87F037-DB12-4D3D-A76F-B8294D0F1D63</object-id>
          </tp:taxon-name><tp:taxon-status xmlns:xlink="http://www.w3.org/1999/xlink" xlink:type="simple">sp. n.</tp:taxon-status><xref ref-type="fig" rid="F1">Figures 1</xref><xref ref-type="fig" rid="F2">, 7–8</xref><xref ref-type="fig" rid="F3">, 9</xref><xref ref-type="fig" rid="F4">, 11</xref></tp:nomenclature><tp:treatment-sec sec-type="type material" id="SECID0E3JAC"><title>Type material.</title><p><bold>Holotype</bold> ♂. Arizona: Santa Cruz Co., Peña Blanca Canyon, 4000', 22–23 Jul 1999, J. B. Walsh; CNCLEP 79872 [<named-content xmlns:xlink="http://www.w3.org/1999/xlink" content-type="dwc:institutional_code" xlink:type="simple">CNC</named-content>]. <bold>Paratypes</bold> 7♂ 5♀. <bold>Arizona</bold>: Santa Cruz Co., 4 mi W Peña Blanca Lake, 20 Jul 2000, R.B. Nagle, 1♂; <named-content xmlns:xlink="http://www.w3.org/1999/xlink" content-type="dwc:institutional_code" xlink:type="simple">CNC</named-content> dissection # 17027, [<named-content xmlns:xlink="http://www.w3.org/1999/xlink" content-type="dwc:institutional_code" xlink:type="simple">CNC</named-content>]; Santa Cruz Co., Hall Ranch, <named-content xmlns:xlink="http://www.w3.org/1999/xlink" content-type="dwc:verbatimCoordinates" xlink:type="simple"><named-content content-type="geo-json" specific-use="{&#34;type&#34;:&#34;Point&#34;,&#34;coordinates&#34;:[-110.730000,31.600000]}" id="NCID0E1KAC" xlink:type="simple">31.60°N 110.73°W</named-content></named-content>, [7 km NNE Patagonia], 27 Aug 2016, R. B. Nagle 1♀, <named-content xmlns:xlink="http://www.w3.org/1999/xlink" content-type="dwc:institutional_code" xlink:type="simple">CNC</named-content> dissection # CNC17658, DNA voucher # 16-132 [<named-content xmlns:xlink="http://www.w3.org/1999/xlink" content-type="dwc:institutional_code" xlink:type="simple">CNC</named-content>]; same data as previous, 1♀, dissection # RBN001, DNA voucher # 16-133 [<abbrev xmlns:xlink="http://www.w3.org/1999/xlink" xlink:title="Raymond B. Nagle Collection, Tucson, AZ" id="ABBRID0EJLAC" xlink:type="simple">RBN</abbrev>]; same data as previous, 1♂, [<abbrev xmlns:xlink="http://www.w3.org/1999/xlink" xlink:title="Raymond B. Nagle Collection, Tucson, AZ" id="ABBRID0ENLAC" xlink:type="simple">RBN</abbrev>]; Santa Cruz Co., Patagonia roadside rest stop, mile marker 15.6, 5.Jul.2004, B. Walsh, 1♀ [<abbrev xmlns:xlink="http://www.w3.org/1999/xlink" xlink:title="Raymond B. Nagle Collection, Tucson, AZ" id="ABBRID0ERLAC" xlink:type="simple">RBN</abbrev>]; Santa Cruz Co., California Gulch, <named-content xmlns:xlink="http://www.w3.org/1999/xlink" content-type="dwc:verbatimCoordinates" xlink:type="simple"><named-content content-type="geo-json" specific-use="{&#34;type&#34;:&#34;Point&#34;,&#34;coordinates&#34;:[-111.244450,31.421750]}" id="NCID0EYLAC" xlink:type="simple">31°25'18.3"N, 111°14'40.02"W</named-content></named-content>, 21.Jul.2012, E. J. Rand, 8♂ 2♀, [<abbrev xmlns:xlink="http://www.w3.org/1999/xlink" xlink:title="Evan J. Rand Collection, Phoenix, AZ" id="ABBRID0E4LAC" xlink:type="simple">EJR</abbrev>].</p></tp:treatment-sec><tp:treatment-sec sec-type="etymology" id="SECID0EBMAC"><title>Etymology.</title><p><italic><tp:taxon-name><tp:taxon-name-part taxon-name-part-type="genus" reg="Euchaetes">Euchaetes</tp:taxon-name-part><tp:taxon-name-part taxon-name-part-type="species" reg="nancyae">nancyae</tp:taxon-name-part></tp:taxon-name></italic> is named in honor of the senior author’s wife who not only has long supported her husband’s study of southwest moths but has also played host to numerous visiting lepidopterists. Nancy won a weekend trip to the Hall Ranch, which led to the initial capture and discovery of this species.</p></tp:treatment-sec><tp:treatment-sec sec-type="diagnosis" id="SECID0ESMAC"><title>Diagnosis.</title><p><italic><tp:taxon-name><tp:taxon-name-part taxon-name-part-type="genus" reg="Euchaetes">Euchaetes</tp:taxon-name-part><tp:taxon-name-part taxon-name-part-type="species" reg="nancyae">nancyae</tp:taxon-name-part></tp:taxon-name></italic> is superficially similar to other species of <italic><tp:taxon-name><tp:taxon-name-part taxon-name-part-type="genus" reg="Euchaetes">Euchaetes</tp:taxon-name-part></tp:taxon-name></italic> and <italic><tp:taxon-name><tp:taxon-name-part taxon-name-part-type="genus" reg="Pygarctia">Pygarctia</tp:taxon-name-part></tp:taxon-name></italic> that have predominantly white or grey-white wings, but can generally be distinguished by examination of the head and thoracic colour patterns alone, as illustrated in Figs <xref ref-type="fig" rid="F1">1–6</xref>. <italic><tp:taxon-name><tp:taxon-name-part taxon-name-part-type="genus" reg="Euchaetes">Euchaetes</tp:taxon-name-part><tp:taxon-name-part taxon-name-part-type="species" reg="helena">helena</tp:taxon-name-part></tp:taxon-name></italic> and <italic><tp:taxon-name><tp:taxon-name-part taxon-name-part-type="genus" reg="Pygarctia">Pygarctia</tp:taxon-name-part><tp:taxon-name-part taxon-name-part-type="species" reg="flavidorsalis">flavidorsalis</tp:taxon-name-part></tp:taxon-name></italic> Barnes &amp; McDunnough have yellow instead of pink scaling on the head. The most common look-alike species that is sympatric with <italic><tp:taxon-name><tp:taxon-name-part taxon-name-part-type="genus" reg="Euchaetes">E.</tp:taxon-name-part><tp:taxon-name-part taxon-name-part-type="species" reg="nancyae">nancyae</tp:taxon-name-part></tp:taxon-name></italic> is <italic><tp:taxon-name><tp:taxon-name-part taxon-name-part-type="genus" reg="Pygarctia">Pygarctia</tp:taxon-name-part><tp:taxon-name-part taxon-name-part-type="species" reg="roseicapitis">roseicapitis</tp:taxon-name-part></tp:taxon-name></italic> (Neumögen &amp; Dyar), but <italic><tp:taxon-name><tp:taxon-name-part taxon-name-part-type="genus" reg="Euchaetes">E.</tp:taxon-name-part><tp:taxon-name-part taxon-name-part-type="species" reg="nancyae">nancyae</tp:taxon-name-part></tp:taxon-name></italic> differs most obviously from that species by the white (Figure <xref ref-type="fig" rid="F1">1</xref>) rather than pink (Figure <xref ref-type="fig" rid="F1">4</xref>) vertex of the head. Wing and thoracic colour of <italic><tp:taxon-name><tp:taxon-name-part taxon-name-part-type="genus" reg="Euchaetes">E.</tp:taxon-name-part><tp:taxon-name-part taxon-name-part-type="species" reg="nancyae">nancyae</tp:taxon-name-part></tp:taxon-name></italic> is also similar to those of <italic><tp:taxon-name><tp:taxon-name-part taxon-name-part-type="genus" reg="Euchaetes">E.</tp:taxon-name-part><tp:taxon-name-part taxon-name-part-type="species" reg="castalla">castalla</tp:taxon-name-part></tp:taxon-name></italic> Barnes &amp; McDunnough; however, <italic><tp:taxon-name><tp:taxon-name-part taxon-name-part-type="genus" reg="Euchaetes">E.</tp:taxon-name-part><tp:taxon-name-part taxon-name-part-type="species" reg="castalla">castalla</tp:taxon-name-part></tp:taxon-name></italic> has less pink scaling along the posterior margin of the head that is interrupted medially with white; the pink scales are often not visible without magnification and give the prothoracic collar the appearance of being entirely white (Figure <xref ref-type="fig" rid="F1">3</xref>); females of <italic><tp:taxon-name><tp:taxon-name-part taxon-name-part-type="genus" reg="Euchaetes">E.</tp:taxon-name-part><tp:taxon-name-part taxon-name-part-type="species" reg="castalla">castalla</tp:taxon-name-part></tp:taxon-name></italic> have <!--PageBreak--><!--PageBreak--><!--PageBreak-->a white abdominal tuft, whereas the tuft is absent in <italic><tp:taxon-name><tp:taxon-name-part taxon-name-part-type="genus" reg="Euchaetes">E.</tp:taxon-name-part><tp:taxon-name-part taxon-name-part-type="species" reg="nancyae">nancyae</tp:taxon-name-part></tp:taxon-name></italic>. The distributions of <italic><tp:taxon-name><tp:taxon-name-part taxon-name-part-type="genus" reg="Euchaetes">E.</tp:taxon-name-part><tp:taxon-name-part taxon-name-part-type="species" reg="nancyae">nancyae</tp:taxon-name-part></tp:taxon-name></italic> and <italic><tp:taxon-name><tp:taxon-name-part taxon-name-part-type="genus" reg="Euchaetes">E.</tp:taxon-name-part><tp:taxon-name-part taxon-name-part-type="species" reg="castalla">castalla</tp:taxon-name-part></tp:taxon-name></italic> overlap in at least southeastern Arizona (e.g. California Gulch, Pima Co.), and may do so also in northern Mexico. Morphologically, the male uncus and vesica of <italic><tp:taxon-name><tp:taxon-name-part taxon-name-part-type="genus" reg="Euchaetes">E.</tp:taxon-name-part><tp:taxon-name-part taxon-name-part-type="species" reg="nancyae">nancyae</tp:taxon-name-part></tp:taxon-name></italic> is highly distinctive, particularly the setation of the lateral lobes and the structure of the dorsomedial lobe, as described below and illustrated in Figs <xref ref-type="fig" rid="F3">9</xref>, <xref ref-type="fig" rid="F3">10</xref>. Females differ from those of <italic><tp:taxon-name><tp:taxon-name-part taxon-name-part-type="genus" reg="Euchaetes">E.</tp:taxon-name-part><tp:taxon-name-part taxon-name-part-type="species" reg="helena">helena</tp:taxon-name-part></tp:taxon-name></italic> in the shape of the cervix bursae and the papillae anales (Figs <xref ref-type="fig" rid="F4">11</xref>, <xref ref-type="fig" rid="F4">12</xref>). Structurally, <italic><tp:taxon-name><tp:taxon-name-part taxon-name-part-type="genus" reg="Euchaetes">E.</tp:taxon-name-part><tp:taxon-name-part taxon-name-part-type="species" reg="nancyae">nancyae</tp:taxon-name-part></tp:taxon-name></italic> differs from all <italic><tp:taxon-name><tp:taxon-name-part taxon-name-part-type="genus" reg="Pygarctia">Pygarctia</tp:taxon-name-part></tp:taxon-name></italic> species by the lack of a foretibial spine and a shorter 2<sup>nd</sup> segment of the labial palpus, in addition to the genus traits given below in the Discussion.</p><p>DNA barcode sequences of <italic><tp:taxon-name><tp:taxon-name-part taxon-name-part-type="genus" reg="Euchaetes">E.</tp:taxon-name-part><tp:taxon-name-part taxon-name-part-type="species" reg="nancyae">nancyae</tp:taxon-name-part></tp:taxon-name></italic> are more than 6% divergent from all other North American <italic><tp:taxon-name><tp:taxon-name-part taxon-name-part-type="genus" reg="Euchaetes">Euchaetes</tp:taxon-name-part></tp:taxon-name></italic>, in addition to several undescribed Mexican and Central American species. The two sequenced specimens of <italic><tp:taxon-name><tp:taxon-name-part taxon-name-part-type="genus" reg="Euchaetes">E.</tp:taxon-name-part><tp:taxon-name-part taxon-name-part-type="species" reg="nancyae">nancyae</tp:taxon-name-part></tp:taxon-name></italic> differ by 0.46%, forming a unique BIN (Barcode Index Number; Rathnasingham and Hebert 2013). The most similar species based on nearest-neighbour distance analysis is <italic><tp:taxon-name><tp:taxon-name-part taxon-name-part-type="genus" reg="Euchaetes">Euchaetes</tp:taxon-name-part><tp:taxon-name-part taxon-name-part-type="species" reg="helena">helena</tp:taxon-name-part></tp:taxon-name></italic>, differing by a minimum of 6.61%.</p><fig id="F1" position="float" orientation="portrait"><label>Figures 1–6.</label><caption><p>Head and thoracic colour patterns of <italic><tp:taxon-name><tp:taxon-name-part taxon-name-part-type="genus" reg="Euchaetes">Euchaetes</tp:taxon-name-part><tp:taxon-name-part taxon-name-part-type="species" reg="nancyae">nancyae</tp:taxon-name-part></tp:taxon-name></italic> and similar species. <bold>1</bold><italic><tp:taxon-name><tp:taxon-name-part taxon-name-part-type="genus" reg="Euchaetes">Euchaetes</tp:taxon-name-part><tp:taxon-name-part taxon-name-part-type="species" reg="nancyae">nancyae</tp:taxon-name-part></tp:taxon-name></italic><bold>2</bold><italic><tp:taxon-name><tp:taxon-name-part taxon-name-part-type="genus" reg="Euchaetes">Euchaetes</tp:taxon-name-part><tp:taxon-name-part taxon-name-part-type="species" reg="helena">helena</tp:taxon-name-part></tp:taxon-name></italic><bold>3</bold><italic><tp:taxon-name><tp:taxon-name-part taxon-name-part-type="genus" reg="Euchaetes">Euchaetes</tp:taxon-name-part><tp:taxon-name-part taxon-name-part-type="species" reg="castalla">castalla</tp:taxon-name-part></tp:taxon-name></italic><bold>4</bold><italic><tp:taxon-name><tp:taxon-name-part taxon-name-part-type="genus" reg="Pygarctia">Pygarctia</tp:taxon-name-part><tp:taxon-name-part taxon-name-part-type="species" reg="roseicapitis">roseicapitis</tp:taxon-name-part></tp:taxon-name></italic><bold>5</bold><italic><tp:taxon-name><tp:taxon-name-part taxon-name-part-type="genus" reg="Pygarctia">Pygarctia</tp:taxon-name-part><tp:taxon-name-part taxon-name-part-type="species" reg="flavidorsalis">flavidorsalis</tp:taxon-name-part></tp:taxon-name></italic><bold>6</bold><italic><tp:taxon-name><tp:taxon-name-part taxon-name-part-type="genus" reg="Pygarctia">Pygarctia</tp:taxon-name-part><tp:taxon-name-part taxon-name-part-type="species" reg="lorula">lorula</tp:taxon-name-part></tp:taxon-name></italic>.</p></caption><graphic xmlns:xlink="http://www.w3.org/1999/xlink" xlink:href="zookeys-788-069-g001.jpg" position="float" orientation="portrait" xlink:type="simple" id="oo_233129.jpg"/></fig></tp:treatment-sec><tp:treatment-sec sec-type="description" id="SECID0EUIAE"><title>Description.</title><p><italic>Head</italic>. Vestiture of sexes similar; frons and vertex covered with white scales; posterior margin of head with a delicate ring or collar of pale orange-pink scales, extending around posterior and ventral margin of eye; male antenna bipectinate, longest rami 2.5 x longer than antennal segment, scape and proximal third dorsally scaled with white, grading into darker pale grey-brown scaling over distal two-thirds; female antenna biserrate, dorsal vestiture similar to that of male. First segment of labial palpus with relatively long, pale orange-pink scales along ventral edge, second segment covered with white scales, third segment covered with light brown scales; length ratio of segments 1:2:3 = 2.2 : 3.0 : 1.0.</p><p><italic>Thorax</italic>. Vestiture of sexes similar; patagium, tegula, and thorax covered with greyish-white scales, lateral margin of patagium and tegula with a border of long pale pink hairs extending underneath wings; foreleg coxa pale orange pink with a medial patch of pale grey-brown scales; foretibia without claw at apex; femur and tibia white dorsally, ventrally a mix of white and pale grey-brown scales, tibial spurs and tarsal segments pale grey brown; mid and hind legs with coxa, femur, and tibia covered with a mix of white and pale grey brown scales; metepisternum lacking microtymbals.</p><fig id="F2" position="float" orientation="portrait"><label>Figures 7, 8.</label><caption><p>Adults of <italic><tp:taxon-name><tp:taxon-name-part taxon-name-part-type="genus" reg="Euchaetes">Euchaetes</tp:taxon-name-part><tp:taxon-name-part taxon-name-part-type="species" reg="nancyae">nancyae</tp:taxon-name-part></tp:taxon-name></italic> male (<bold>7</bold>) and female (<bold>8</bold>).</p></caption><graphic xmlns:xlink="http://www.w3.org/1999/xlink" xlink:href="zookeys-788-069-g002.jpg" position="float" orientation="portrait" xlink:type="simple" id="oo_233130.jpg"/></fig><p><italic>Forewing and hindwing</italic>. Dorsally both wings and fringe entirely silvery greyish white, lacking any distinguishable markings in both sexes; ventrally, forewing a slightly darker shade of greyish white than hindwing. Male forewing length 15.2–15.8 mm (n = 2), female 18.6–19.5 mm (n = 2).</p><p><italic>Abdomen.</italic> Colouration of sexes similar; dorsum pale silvery pinkish orange with a row of 6–7 dorsomedial macules at anterior tergal margin, this dark grey and indistinctly ringed with whitish grey; laterally with a row of prominent black maculae at anterolateral angle; ventrum silvery whitish grey; female without terminal tuft of long scales; intersegmental membrane between sternites 7–8 of male with well-developed coremata, nearly length of abdomen when fully extended.</p><p><italic>Male genitalia</italic>. Gross morphology typical of <italic><tp:taxon-name><tp:taxon-name-part taxon-name-part-type="genus" reg="Euchaetes">Euchaetes</tp:taxon-name-part></tp:taxon-name></italic>, with costa and sacullus deeply divided, costa forming a long prong-like finger, and sacculus forming a mem<!--PageBreak-->branous, elongate lobe; saccus broad and collar like, not tapered to a point medio-ventrally as in many arctiines; juxta lightly sclerotized and indistinctly differentiated, broadly U-shaped; uncus complex, with a dorsoventrally flattened lateral lobe; each lobe densely setose, forming an evenly sinuate “hair-do” that terminates in an anteriorly-directed, dense, pointed tuft; dorsomedial process of uncus with a pyramidal base, terminating in a laterally flattened crest; apex of uncus laterally flattened and shaped like a broad bird’s beak in lateral view; phallus 5 × longer than wide, curved slightly dorsad; vesica roughly kidney shaped with small subbasal diverticulum; disto-medial row of approximately 20 sawtooth-like cornuti, decreasing in size towards ductus ejaculatorius.</p><p><italic>Female genitalia.</italic> Distal margin of papillae anales irregular rounded quadrate; papillae anales moderately setose, densely and finely setose dorsally below apertures of dorsal pheromone gland; pseudopapillae anales membranous; dorsal pheromone gland <!--PageBreak-->unbranched, terminating as pair of openings; length of anterior and posterior apophyses approximately equal to maximum width of papillae; cervix bursae moderately sclerotized, internally rugose near junction with ductus, remainder with regularly spaced microtrichia or spicules; ductus bursa flattened dorsoventrally and ribbon-like; corpus bursa essentially spherical, with two star-like signa, one dorsal and one ventral; ventral signum with four arms or rays, dorsal one with three.</p><fig id="F3" position="float" orientation="portrait"><label>Figures 9, 10.</label><caption><p>Male genitalia of <bold>9</bold><italic><tp:taxon-name><tp:taxon-name-part taxon-name-part-type="genus" reg="Euchaetes">Euchaetes</tp:taxon-name-part><tp:taxon-name-part taxon-name-part-type="species" reg="nancyae">nancyae</tp:taxon-name-part></tp:taxon-name></italic> and <bold>10</bold><italic><tp:taxon-name><tp:taxon-name-part taxon-name-part-type="genus" reg="Euchaetes">E.</tp:taxon-name-part><tp:taxon-name-part taxon-name-part-type="species" reg="helena">helena</tp:taxon-name-part></tp:taxon-name></italic>.</p></caption><graphic xmlns:xlink="http://www.w3.org/1999/xlink" xlink:href="zookeys-788-069-g003.jpg" position="float" orientation="portrait" xlink:type="simple" id="oo_233131.jpg"/></fig></tp:treatment-sec><tp:treatment-sec sec-type="biology" id="SECID0E5LAE"><title>Biology and distribution.</title><p>The larval hostplants of <italic><tp:taxon-name><tp:taxon-name-part taxon-name-part-type="genus" reg="Euchaetes">E.</tp:taxon-name-part><tp:taxon-name-part taxon-name-part-type="species" reg="nancyae">nancyae</tp:taxon-name-part></tp:taxon-name></italic> are unknown. Two females oviposited approximately 30 shiny yellow-white eggs measuring 0.8 mm in diameter. <italic><tp:taxon-name><tp:taxon-name-part taxon-name-part-type="genus" reg="Euchaetes">Euchaetes</tp:taxon-name-part><tp:taxon-name-part taxon-name-part-type="species" reg="nancyae">nancyae</tp:taxon-name-part></tp:taxon-name></italic> lacks female abdominal tufts, and eggs were not covered with abdominal setae. Presumably, all <italic><tp:taxon-name><tp:taxon-name-part taxon-name-part-type="genus" reg="Euchaetes">Euchaetes</tp:taxon-name-part></tp:taxon-name></italic> species that possess female abdominal tufts cover their eggs, such as <italic><tp:taxon-name><tp:taxon-name-part taxon-name-part-type="genus" reg="Euchaetes">E.</tp:taxon-name-part><tp:taxon-name-part taxon-name-part-type="species" reg="egle">egle</tp:taxon-name-part></tp:taxon-name></italic> (Drury). The first instar larvae were offered several species of <tp:taxon-name><tp:taxon-name-part taxon-name-part-type="family">Asclepiadaceae</tp:taxon-name-part></tp:taxon-name> including <italic><tp:taxon-name><tp:taxon-name-part taxon-name-part-type="genus" reg="Funastrum">Funastrum</tp:taxon-name-part><tp:taxon-name-part taxon-name-part-type="species" reg="cynanchoides">cynanchoides</tp:taxon-name-part></tp:taxon-name></italic> (Decne.) Schltr. and one species of <tp:taxon-name><tp:taxon-name-part taxon-name-part-type="family">Euphorbiaceae</tp:taxon-name-part></tp:taxon-name>, <italic><tp:taxon-name><tp:taxon-name-part taxon-name-part-type="genus" reg="Chamaesyce">Chamaesyce</tp:taxon-name-part><tp:taxon-name-part taxon-name-part-type="species" reg="hyssopifolia">hyssopifolia</tp:taxon-name-part></tp:taxon-name></italic> (L.), but refused to feed and perished. The related species <italic><tp:taxon-name><tp:taxon-name-part taxon-name-part-type="genus" reg="Euchaetes">Euchaetes</tp:taxon-name-part><tp:taxon-name-part taxon-name-part-type="species" reg="zella">zella</tp:taxon-name-part></tp:taxon-name></italic> and <italic><tp:taxon-name><tp:taxon-name-part taxon-name-part-type="genus" reg="Euchaetes">E.</tp:taxon-name-part><tp:taxon-name-part taxon-name-part-type="species" reg="perlevis">perlevis</tp:taxon-name-part></tp:taxon-name></italic> feed on <italic><tp:taxon-name><tp:taxon-name-part taxon-name-part-type="genus" reg="Funastrum">Funastrum</tp:taxon-name-part><tp:taxon-name-part taxon-name-part-type="species" reg="cynanchoides">cynanchoides</tp:taxon-name-part></tp:taxon-name></italic>, and <italic><tp:taxon-name><tp:taxon-name-part taxon-name-part-type="genus" reg="Euchaetes">Euchaetes</tp:taxon-name-part><tp:taxon-name-part taxon-name-part-type="species" reg="fusca">fusca</tp:taxon-name-part></tp:taxon-name></italic> larvae feed on the <italic><tp:taxon-name><tp:taxon-name-part taxon-name-part-type="genus" reg="Cnidoscolus">Cnidoscolus</tp:taxon-name-part><tp:taxon-name-part taxon-name-part-type="species" reg="angustidens">angustidens</tp:taxon-name-part></tp:taxon-name></italic> Torr. (<tp:taxon-name><tp:taxon-name-part taxon-name-part-type="family">Euphorbiaceae</tp:taxon-name-part></tp:taxon-name>). The larval foodplant of the probable sister species <italic><tp:taxon-name><tp:taxon-name-part taxon-name-part-type="genus" reg="Euchaetes">Euchaetes</tp:taxon-name-part><tp:taxon-name-part taxon-name-part-type="species" reg="helena">helena</tp:taxon-name-part></tp:taxon-name></italic> from Texas is also unknown, but larvae of that species also do not accept <tp:taxon-name><tp:taxon-name-part taxon-name-part-type="family">Asclepiadaceae</tp:taxon-name-part></tp:taxon-name> (D. Wagner, pers. comm.).</p><p><italic><tp:taxon-name><tp:taxon-name-part taxon-name-part-type="genus" reg="Euchaetes">Euchaetes</tp:taxon-name-part><tp:taxon-name-part taxon-name-part-type="species" reg="nancyae">nancyae</tp:taxon-name-part></tp:taxon-name></italic> is known only from the type series, collected in Sonoran desert habitat along the Mexican border in Santa Cruz County, Arizona. It undoubtedly also occurs in adjacent parts of Mexico. <italic><tp:taxon-name><tp:taxon-name-part taxon-name-part-type="genus" reg="Euchaetes">Euchaetes</tp:taxon-name-part><tp:taxon-name-part taxon-name-part-type="species" reg="helena">helena</tp:taxon-name-part></tp:taxon-name></italic> occurs in Texas (Davis Mountains), and was listed as likely occurring in Mexico by <xref ref-type="bibr" rid="B10">Vincent and Laguerre (2014)</xref>; we here confirm the occurrence of <italic><tp:taxon-name><tp:taxon-name-part taxon-name-part-type="genus" reg="Euchaetes">E.</tp:taxon-name-part><tp:taxon-name-part taxon-name-part-type="species" reg="helena">helena</tp:taxon-name-part></tp:taxon-name></italic> from Coahuila, verified by DNA barcode sequence (DNA vouchers CNCLEP 00113425 and CNCLEP00113424).</p><fig id="F4" position="float" orientation="portrait"><label>Figures 11, 12.</label><caption><p>Female genitalia of <bold>11</bold><italic><tp:taxon-name><tp:taxon-name-part taxon-name-part-type="genus" reg="Euchaetes">Euchaetes</tp:taxon-name-part><tp:taxon-name-part taxon-name-part-type="species" reg="nancyae">nancyae</tp:taxon-name-part></tp:taxon-name></italic> and <bold>12</bold><italic><tp:taxon-name><tp:taxon-name-part taxon-name-part-type="genus" reg="Euchaetes">E.</tp:taxon-name-part><tp:taxon-name-part taxon-name-part-type="species" reg="helena">helena</tp:taxon-name-part></tp:taxon-name></italic>.</p></caption><graphic xmlns:xlink="http://www.w3.org/1999/xlink" xlink:href="zookeys-788-069-g004.jpg" position="float" orientation="portrait" xlink:type="simple" id="oo_233132.jpg"/></fig></tp:treatment-sec><ref-list><ref id="B10"><mixed-citation xmlns:xlink="http://www.w3.org/1999/xlink" xlink:type="simple"><person-group><name name-style="western"><surname>Vincent</surname><given-names>B</given-names></name><name name-style="western"><surname>Laguerre</surname><given-names>M</given-names></name></person-group> (<year>2014</year>) <article-title>Catalogue of the Neotropical <tp:taxon-name><tp:taxon-name-part taxon-name-part-type="tribe">Arctiini</tp:taxon-name-part></tp:taxon-name> Leach, [1815] (except <tp:taxon-name><tp:taxon-name-part taxon-name-part-type="subtribe">Ctenuchina</tp:taxon-name-part></tp:taxon-name> Kirby, 1837 and <tp:taxon-name><tp:taxon-name-part taxon-name-part-type="subtribe">Euchromiina</tp:taxon-name-part></tp:taxon-name> Butler, 1876) (<tp:taxon-name><tp:taxon-name-part taxon-name-part-type="class">Insecta</tp:taxon-name-part></tp:taxon-name>, <tp:taxon-name><tp:taxon-name-part taxon-name-part-type="order">Lepidoptera</tp:taxon-name-part></tp:taxon-name>, <tp:taxon-name><tp:taxon-name-part taxon-name-part-type="family">Erebidae</tp:taxon-name-part></tp:taxon-name>, <tp:taxon-name><tp:taxon-name-part taxon-name-part-type="subfamily">Arctiinae</tp:taxon-name-part></tp:taxon-name>).</article-title><source>Zoosystema</source><volume>36</volume>(<issue>2</issue>): <fpage>137</fpage>–<lpage>533</lpage>. <ext-link xlink:type="simple" ext-link-type="doi" xlink:href="10.5252/z2014n2a1">https://doi.org/10.5252/z2014n2a1</ext-link></mixed-citation></ref></ref-list></tp:taxon-treatment>
